# Supplementary material for: Visible Light-Driven Alkyne-Grafted Ethylene-Bridged Azobenzene Chromophores for Photothermal Utilization
Source: Molecules. 2022 May 20;27(10):3296. doi: 10.3390/molecules27103296 (PMC9145641; doi:10.3390/molecules27103296)
Supplement: Supplementary file 1 [file molecules-27-03296-s001.zip]

Archive with 1 entries (1 files):
- molecules-1728645-supplementary.pdf
